# Supplementary material for: Peroxisomal very long-chain fatty acid transport is targeted by herpesviruses and the antiviral host response
Source: Commun Biol. 2022 Sep 9;5:944. doi: 10.1038/s42003-022-03867-y (PMC9462615; doi:10.1038/s42003-022-03867-y)
Supplement: Supplementary file 4 — Supplementary Data [file 42003_2022_3867_MOESM4_ESM.xlsx]

## Sheet: Fig. 1
Fig. 1a										Fig. 1b
C24:0 / C22:0					C24:0/C16:0					C26:0 / C22:0					C26:0/C16:0
control -B	control - LCL	X-ALD - B	X-ALD - LCL		control -B	control - LCL	X-ALD - B	X-ALD - LCL		control -B	control - LCL	X-ALD - B	X-ALD - LCL		control -B	control - LCL	X-ALD - B	X-ALD - LCL
1.131	2.447	1.5244	2.5894		0.0401	0.046765	0.0328	0.0459		0.1048	0.3747	0.1545	0.5433		0.0037	0.007162	0.0033	0.0096
1.1726	2.5353	1.2326	2.9335		0.0252	0.041642	0.0284	0.0436		0.1221	0.3577	0.0853	0.5874		0.0026	0.005875	0.002	0.0087
0.9103	2.6373	1.4575	3.0886		0.0276	0.050232	0.0352	0.0508		0.1939	0.3093	0.1275	0.6521		0.0059	0.005892	0.0031	0.0107
0.9147	2.207	1.5783	2.7858		0.032	0.044471	0.0343	0.0408		0.0568	0.1867	0.1598	0.6693		0.002	0.003761	0.0034	0.0098
1.539	2.414	1.3743	2.0387		0.0344	0.044559	0.0362	0.0556		0.0857	0.3796	0.1542	0.224		0.0019	0.007007	0.004	0.0061
	2.4243		2.5152			0.043164		0.0377			0.3125		0.3049			0.005564		0.0046
	2.5748		2.5755			0.046551		0.0496			0.2444		0.3853			0.004418		0.0074
	1.7292		2.3807			0.029777		0.0498			0.0862		0.3217			0.001484		0.0067
	2.1104		2.0447			0.042158		0.0301			0.214		0.1919			0.004276		0.0028
	1.9657		2.0202			0.050196		0.0466			0.1327		0.1794			0.003388		0.0041
			2.1309					0.0428					0.2476					0.005
			2.3381					0.0416					0.2909					0.0052
			2.6284					0.0477					0.6426					0.0117
			2.4793					0.0497					0.4011					0.008
			2.89					0.0511					0.5853					0.0104
			2.8005					0.0418					0.5165					0.0077
			2.5584					0.045					0.6667					0.0117
			2.4832					0.0296					0.3378					0.004
			2.7219					0.053					0.4069					0.0079
			2.0544					0.0442					0.1861					0.004
			2.4003					0.0411					0.3166					0.0054
			2.669					0.0499					0.5279					0.0099
Fig. 1c
Fold change fatty acids relative to uninfected
C16:0	C18:0	C20:0	C22:0	C24:0	C26:0
0.889488	0.924348	0.06864	0.976435	0.157591	0.643062
0.483324	0.565949		1.51523		3.49779
1.11474	1.13488		1.81949		2.67209
0.737241	0.768997		1.90129
1.17476	1.10848		1.60877	0.551359	3.30745
0.95298	1.04791	1.18242	1.05426	3.13164	1.99728
0.958135	1.06062	1.10361	1.16645	5.10769	1.77912

## Sheet: Fig. 2
Fig. 2a							Fig. 2b									Fig. 2c
absolute mRNA levels ABCD1/HPRT				absolute mRNA levels ABCD2/HPRT			relative gene expression ELOVL1/HPRT			relative gene expression ELOVL3/HPRT			relative gene expression ELOVL7/HPRT			C26:0 ß-ox (pmol / min / mg protein)				C16:0 ß-ox (pmol / min / mg protein)
control B	control LCL			B (control and X-ALD)	LCL (control and X-ALD)		B (control and X-ALD)	LCL (control and X-ALD)		B (control and X-ALD)	LCL (control and X-ALD)		B (control and X-ALD)	LCL (control and X-ALD)		control B	control LCL			17.61	11.66
1.01	0.07			0.41	0.08		2.74157	1.99308		1.67597	0.043737		0.303549	0.212421		1.36	0.45			10.27	11.44
0.67	0.09			0.89	0.11		2.15846	2.77022		2.97935	0.025648		0.68302	1.02811		2.05	0.86			4.8	5.86
1.66	0.17			0.7	0.14		2.47084	2.47941		0.655197	0.194117		0.61132	0.110721		1.86	0.24
0.73	0.16			0.35	0.13		1.99308	1.49485		1	0.037812		1.00347	0.550953
0.4	0.14			0.2	0.11		2.69447	2.12874		1.80876	0.06448		0.397768	0.187505
0.32	0.14			0.12	0.15		1	2.25793		0.102238	0.05329		0.5	0.936272
0.57	0.14			0.16	0.09		2.80889	2.41999		0.411796	0.067686		0.319746	1.90528
	0.16			0.2	0.17		0.97942	5.20537		1.88557	0.026461		0.167241	0.358489
	0.38			0.85	0.3		0.873573	2.30537			0.339151			5.89708
	0.19			0.16	0.14		2.11404	2.04202			0.093105			0.574349
	0.18			0.16	0.13		1.7411	2.77984			0.044194			1.61328
				0.32	0.28			0.965936			0.022174			0.288172
					0.11			2.58471			0.024947			0.411796
					0.14			0.675955			0.032129			0.301452
					0.05			0.742262			0.016064			0.390935
					0.05			1.60214			0.122004			0.524858
					0.1			0.765779			0.059334			0.040808
					0.05			1.94531			0.048867			0.235696
					0.16			0.926588			0.013462			0.045912
					0.14			0.82645			0.029977			0.276433
					0.08			0.276433			0.040386			0.496546
					0.18			1.10573			0.101884			0.284204
					0.37			1.31039			0.037034			0.059334
					0.1			2.41999			0.0264608			0.149167
					0.07			3.63008			0.036778			0.191445
					0.2			2.09217			0.034674			0.445964
					0.07			3.24901			0.027205			0.5
					0.13			5.40764			0.055746			0.803851
					0.03			2.15099			0.050766			0.240649
					0.16			1.23114			0.015953			0.123279
					0.13						0.105477			4.83998
					0.18						0.058924			0.815072
					0.07						0.037163			0.757858
Fig. 2d
Fold change relative ABCD1 expression relative to non-infected					Fold change relative ABCD2 expression relative to non-infected				Fold change relative BHRF1 expression relative to non-infected					Fold change relative EBNA1 expression relative to non-infected					relative gene expression BZLF1
non-infected	1 dpi	2 dpi			non-infected	1 dpi	2 dpi		non-infected	1 dpi	2 dpi			non-infected	1 dpi	2 dpi			non-infected	1 dpi	2 dpi
1	0.370112	0.156386			1	0.0322487	0.0706096		1	2.48459	2.39568			1	2.43124				0	0.54
1	0.179126	0.275241			1	0.826904	1.08997		1	14.97				1	89.6				0	9.11
1	0.127232	0.316439			1	0.273238	0.336498		1	1.93502				1	1.39817	4.76425			0	0.77	2.1
1		0.373355			1		0.63												0		4.87
1		0.400501			1		1.28
Fig.2e
VLCFA degradation
days post infection	ACOX1			HSD17B4			ACAA1			ABCD1			ABCD2
0	510	565	708	2337	2212	1931	2451	2401	2570	372	518	424	8.2	26.3	22.1
1	865	773	785	3251	1611	1911	1574	1645	1780	87	73	36	9.1	0	1.2
2	914	992	1038	2474	2617	2550	2824	2813	3278	70	66	47	2.9	4.4	2.8
3	1076	994	999	3328	3547	3534	3616	3341	3494	222	294	247	13.8	17.1	29.2
4	1099	1035	1384	3521	3411	3790	3836	3895	3798	419	294	342	40.9	62	73.1
5	707	798	857	2900	3641	3232	3463	3639	3256	467	584	556	88.9	96.2	138.8
8	887	945		3300	2745		3463	3640		550	463		157	123.9
14	701	857	1037	2054	2538	2334	2719	2875	3384	562	705	694	160.2	234.9	197.5
Plasmalogen synthesis
days post infection	FAR1			GNPAT			AGPS
0	917	1060	957	1355	1319	1236	408	479	367
1	2466	2773	2148	1744	1513	1643	712	820	926
2	3515	3619	2907	2241	2243	2228	1632	1483	1542
3	2799	3921	2769	2673	2613	2818	1606	1533	1653
4	2514	2344	2545	2568	2482	2522	1444	1304	1427
5	1875	2254	1824	2482	2458	2233	845	1122	833
8	2124	1994		2375	1990		1453	1244
14	1437	1817	1928	2177	2149	2029	906	1068	1114
Fig.2f
LCFA/VLCFA synthesis
days post infection	ELOVL1			ELOVL3			ELOVL7
0	932	1170	1299	1.5	0	0	44	38	18
1	2089	2050	2078	3.6	2	3.3	9	18	17
2	2416	2403	2518	3.9	1.1	13.2	9	36	9
3	2427	2505	2677	1.1	0	0	5	12	5
4	2092	2117	2237	2.1	0	0	16	35	12
5	1622	1786	1607	0	0	0.9	20	18	25
8	1981	1909		0.9	0.9		12	17
14	1445	1727	1738	0	0	0.9	22	21	22

## Sheet: Fig. 3
Fig. 3b			Fig. 3c					Fig. 3d
relative miR-9-5p mRNA levels normalized to RNU6B			relative luciferase activity (%)					relative luciferase activity (%)
B (control and X-ALD)	LCL (control and X-ALD)		ABCD1 3'UTR + miR-9-5p	ABCD1 3'UTR + negative control mimics	Actin 3'UTR + miR-9-5p	Actin 3'UTR + negative control mimics		wt + miR-9-5p	wt + negative control mimics	M-TS1 + miR-9-5p	M-TS1 + negative control mimics	M-TS2 + miR-9-5p	M-TS2 + negative control mimics	M-TS1/TS2 + miR-9-5p	M-TS1/TS2 + negative control mimics	MDelta-TS1/TS2 + miR-9-5p	MDelta-TS1/TS2 + negative control mimics
1.41	132.97		38.7591	100	95.5631	100		38.7591	100	48.04	100	102.7	100	98.33	100	83	100
1	34.66		47.6129	100	108.227	100		47.6129	100	61.5	100	92.08	100	107.7	100	97.89	100
0.26	90.51		44.1492	100	93.4316	100		44.1492	100	34	100	102.1	100	75.72	100	104.2	100
0.49	191.34		40.6841	100				40.6841	100
0.33	214.52
0.84	14.77
4.53	11.04
	40.79
	16.22
	56.1
	19.43
	101.48
	33.71
	54.19
	48.34
	75.85
	93.05
	55.91
	108.38
	216.77
	24.85
	27.38
	52.35
	61.82
	86.52
	54.57
	33.94
	20.18
	48.5
	270.6
	12.95
	35.26
	32.11
Fig. 3f			Fig. 3g					Fig. 3h
relative miR-155 mRNA levels normalized to RNU6B			relative luciferase activity (%)					relative luciferase activity (%)
B (control and X-ALD)	LCL (control and X-ALD)		ABCD2 3'UTR + miR-155	ABCD2 3'UTR + negative control mimics	Actin 3'UTR + miR-155	Actin 3'UTR + negative control mimics		wt + miR-155	wt + negative control mimics	M-TS1 + miR-155	M-TS1 + negative control mimics	M-TS2 + miR-155	M-TS2 + negative control mimics	M-TS3 + miR-155	M-TS3 + negative control mimics	M-TS1/TS2/TS3 + miR-155	M-TS1/TS2/TS3 + negative control mimics	MDelta-TS1/TS2/TS3 + miR-155	MDelta-TS1/TS2/TS3 + negative control mimics
1	213.78		44.18	100	84.41	100		44.18	100	54.78	100	61.69	100	59.64	100	64.04	100	100.64	100
5.17	222.09		43.77	100	89.5	100		43.77	100	73.85	100	57.91	100	43.05	100	92.25	100	50.66	100
0.66	171.85		31.66	100	101.06	100		31.66	100	57.74	100	39.73	100	43.64	100	96.73	100	80.31	100
0.39	101.13		41.47	100				41.47	100									76.17	100
2.08	159.23		23.3	100				23.3	100
0.4	91.46
0.67	62.03
0.76	482.71
	119.43
	139.1
	88.03
	130.24
	78.79
	115.36
	83.29
	33.59
	78.25
	157.04
	77.17
	200.16
	63.78
	38.32
	196.72
	120.68
	100.43
	125.37
	148.57
	79.07
	186.75
	112.21
	20.46
	127.12
	126.24

## Sheet: Fig. 4
Fig. 4a			Fig. 4b			Fig. 4c			Fig. 4d			Fig. 4e			Fig. 4f
ABCD1 arbitrary units			ABCD1 arbitrary units			ABCD1 arbitrary units			ABCD1 arbitrary units			ABCD1 arbitrary units			ABCD1 arbitrary units
mock-infected	virus infected		mock-infected	virus infected		mock-infected	virus infected		mock-infected	virus infected		mock-infected	virus infected		mock-infected	virus infected
8.69697	7.06609		4.66101	4.3375		7.3959	6.9688		8.29462	7.46761		8.376	4.3702		7.73057	7.71528
9.03892	7.06609		4.62767	4.20992		7.5332	7.1179		8.29921	7.43463					7.65299	7.49402
						7.5314	7.0716								7.65349	7.62198
						7.6527	6.9864
						7.4352	6.99
Fig. 4g			Fig. 4h			Fig. 4i			Fig. 4j
ABCD1 arbitrary units			ABCD1 arbitrary units			ABCD1 arbitrary units			ABCD1 arbitrary units
mock-infected	virus infected		mock-infected	virus infected		mock-infected	virus infected		healthy	COVID-19
7.4021	5.2985		8.192	7.5738		9.30606	8.42626		4.2847	4.5497
7.4736	5.2017		8.2204	7.8132		9.27845	9.30606		3.0909	4.847
7.6021	5.5882		8.1205	7.6269		9.86882	8.66178		4.2876	5.5326

## Sheet: Fig. 5
Fig. 5a				Fig. 5b						Fig. 5c											Fig. 5d
C26:0 ß-ox (pmol / min / mg protein)				C24:0 / C22:0			C26:0 / C22:0			fold change absolute mRNA levels ABCD1/HPRT					fold change relative gene expression ELOVL1/HPRT						relative protein density normalized to ß-Actin
EtOH	25-HC			EtOH	25-HC		EtOH	25-HC		EtOH	25-HC				EtOH	25-HC					EtOH	25-HC
0.0567	0.0457			2.04526	1.64371		0.189781	0.0928144		1	3.14111				1	0.907761					0.62	1.4
0.0314	0.0241			2.16222	1.86057		0.175074	0.205678		1	1.77393				1	0.812081					0.17	0.89
0.0347	0.0532			2.03252	1.5995		0.205989	0.0960396		1	1.6446				1	0.603045					0.39	0.8
0.0283	0.0886			2.29374	0.922263		0.289502	0.0504681		1	1.6446				1	0.753601
0.0313	0.0429			2.49593	1.67847		0.215447	0.131387		1	1.89405				1	0.931815
0.0188	0.0483			2.08096	1.44461		0.128733	0.0878989		1	2.18994				1	0.79911
0.0264	0.0585			2.19628	1.56281		0.178862	0.109045
0.0366	0.0681			2.02531	1.89092		0.119546	0.0946844
0.079	0.1057			2.03301	2.10054		0.0767172	0.0938338
Fig. 5e
fold change virus particle production per 1x10E6 cells
healthy LCL, 1 w 25-HC	X-ALD, 1 w 25-HC	healthy LCL, 3 w 25-HC	X-ALD, 3 w 25-HC
0.69	0.93	0.21	0.25
0.99	1.94	0.42	0.34
0.83	0.96	0.04	0.73
0.41	0.59	0.33	0.28
0.64	0.36	0.18	1.35
1.11	1.53	0.22	1.24
	1.39	0.15	0.77
	1.28	0.46	3.25
	0.93	0.08	3.48
	1.26	6.15	1.75
	0.84		0.15
	1.32		0.76
	0.62		0.31
	0.55		2.68
	0.27		0.83
	0.84		3.23
	0.48		0.39
	3.61		0.53
	0.55
	0.85

## Sheet: Suppl. Fig. 2
Suppl. Fig. 2
ratio % C16:0 DMA / C16:0			ratio % C18:0 DMA / C18:0
non-infected	5 dpi		non-infected	5 dpi
12	12.4		8	5.2
14.7	7.2		8.2	2.6
10.6	9.2		6.7	4.5
11.7	10.8		6.6	4.7
8.4	10		3.1	3.5
11.9	14		5	6.1

## Sheet: Suppl. Fig. 4
Suppl. Fig. 4a			Suppl. Fig. 4b			Suppl. Fig. 4c										Suppl. Fig. 4d
% seropositivity			age (years)			% seropositivity control children					% seropositivity CALD children					% controls			% CALD
control	CALD		control	CALD		4-5 yrs (n=40)	6-8 yrs (n=142)	9-11 yrs (n=83)	12-15 yrs (n=20)		4-5 yrs (n=5)	6-8 yrs (n=18)	9-11 yrs (n=10)	12-15 yrs (n=2)		current (IgM +)	2		current (IgM +)	0
69.9	62.9		4	4.4		51.5	72.5	66.3	85		40	72.2	50	100		recent (IgG +, EBNA -)	10		recent (IgG +, EBNA -)	9
			4	5.4												past (IgG/IgM +, EBNA +)	88		past (IgG/IgM +, EBNA +)	91
			4	5.6
			4	5.7
			4	5.9
			4	6.3
			4	6.5
			4	6.6
			5	6.7
			5	6.8
			5	6.9
			5	6.9
			5	7.1
			5	7.2
			5	7.3
			5	7.4
			5	7.6
			5	7.6
			5	8.2
			5	8.3
			5	8.6
			5	8.9
			5	8.9
			5	9
			5	9.3
			5	9.3
			5	9.3
			5	9.4
			5	10.6
			5	10.6
			5	10.7
			5	10.9
			5	11.5
			5	14.6
			5	15.3
			5
			5
			5
			5
			5
			6
			6
			6
			6
			6
			6
			6
			6
			6
			6
			6
			6
			6
			6
			6
			6
			6
			6
			6
			6
			6
			6
			6
			6
			6
			6
			6
			6
			6
			6
			6
			6
			6
			6
			6
			6
			6
			6
			6
			6
			6
			6
			6
			6
			6
			6
			6
			6
			6
			6
			6
			6
			6
			6
			6
			7
			7
			7
			7
			7
			7
			7
			7
			7
			7
			7
			7
			7
			7
			7
			7
			7
			7
			7
			7
			7
			7
			7
			7
			7
			7
			7
			7
			7
			7
			7
			7
			7
			7
			7
			7
			7
			7
			7
			7
			7
			7
			7
			7
			7
			7
			7
			7
			8
			8
			8
			8
			8
			8
			8
			8
			8
			8
			8
			8
			8
			8
			8
			8
			8
			8
			8
			8
			8
			8
			8
			8
			8
			8
			8
			8
			8
			8
			8
			8
			8
			8
			8
			8
			8
			8
			8
			9
			9
			9
			9
			9
			9
			9
			9
			9
			9
			9
			9
			9
			9
			9
			9
			9
			9
			9
			9
			9
			9
			9
			9
			9
			9
			9
			9
			9
			9
			9
			9
			9
			10
			10
			10
			10
			10
			10
			10
			10
			10
			10
			10
			10
			10
			10
			10
			10
			10
			10
			10
			10
			10
			10
			10
			10
			10
			10
			10
			10
			10
			10
			10
			10
			10
			10
			10
			10
			10
			10
			10
			10
			11
			11
			11
			11
			11
			11
			11
			11
			11
			11
			14
			14
			14
			14
			14
			14
			14
			14
			14
			14
			15
			15
			15
			15
			15
			15
			15
			15
			15
			15

## Sheet: Suppl. Fig. 5
Suppl. Fig. 5a							Suppl. Fig. 5b
ABCD1 abritrary units							ABCD1 abritrary units
mock-infected 12h	VZV 12h	mock-infected 24h	VZV 24h	mock-infected 36h	VZV 36h		mock-infected 24h	CMV 24 h	mock-infected 72h	CMV 72h	mock-infected 120h	CMV 120h
4.98103	5.04776	4.83269	4.83385	4.66101	4.3375		7.07682	8.14466	8.29462	7.46761	8.12412	6.64386
4.99476	5.05611	4.83061	4.70819	4.62767	4.20992		7.50779	8.20945	8.29921	7.43463	8.11374	6.9542
Suppl. Fig. 5c									Suppl. Fig. 5d
ABCD1 abritrary units									ABCD1 abritrary units
mock-infected 3h	MERS 3h	mock-infected 7h	MERS 7h	mock-infected 12h	MERS 12h	mock-infected 24h	MERS 24h		mock-infected 3h	SARS 3h	mock-infected 7h	SARS 7h	mock-infected 12h	SARS 12h	mock-infected 24h	SARS 24h	mock-infected 30h	SARS 30h	mock-infected 36h	SARS 36h	mock-infected 48h	SARS 48h	mock-infected 54h	SARS 54h	mock-infected 60h	SARS 60h	mock-infected 72h	SARS 72h
7.7332	7.6659	7.2501	7.1389	7.249	6.9602	7.4021	5.2985		7.4259	7.374	7.4132	7.2484	7.5977	7.5545	8.0724	8.0278	8.192	7.5738	8.185	8.0968	8.2132	8.5434	8.3511	8.3679	8.2491	8.425	8.4853	8.2244
7.5887	7.2581	7.1873	7.2007	7.1456	7.17	7.4736	5.2017		7.6119	7.2979	7.3846	7.2387	7.5528	7.7713	7.9491	8.0702	8.2204	7.8132	8.1584	8.1492	8.2498	8.608	8.1874	8.3853	8.2815	8.2679	8.4479	8.2471
7.6322	7.6328	7.3488	7.2709	7.3769		7.6021	5.5882		7.5481	7.1808	7.2971	7.2518	7.5807	7.6086	8.1877	8.0242	8.1205	7.6269	8.1023	8.0966	8.316	8.5099	8.2788	8.1112	8.2404	8.5727	8.2593	8.5124

## Sheet: Suppl. Fig. 6
Suppl. Fig. 6a										Suppl. Fig. 6b
fold change absolute mRNA levels ABCD2/HPRT					fold change relative mRNA levels ABCD3/HPRT					fold change relative mRNA levels GNPAT/HPRT					fold change relative mRNA levels FAR1/HPRT					fold change relative mRNA levels AGPS/HPRT
EtOH	25-HC				EtOH	25-HC				EtOH	25-HC				EtOH	25-HC				EtOH	25-HC
1	0.617673				1	1.18304				1	1.12315				1	1.04				1	1.29
1	1.36295				1	0.926533				1	0.982017				1	0.99				1	1.04
1	1.09465				1	0.802354				1	0.788143				1	1.04				1	1.05
1	1.22162				1	1.0337				1	1.17515				1	0.8				1	0.76
1	1.47673				1	1.05022				1	1.12685				1	1.09				1	1.26
1	1.00972				1	1.00218				1	0.917265				1	0.93				1	1.1

## Sheet: Suppl. Fig. 7
Suppl. Fig. 7
fold change absolute mRNA levels ABCD1/HPRT					fold change absolute mRNA levels ABCD2/HPRT					fold change relative mRNA levels ELOVL1/HPRT
DMSO	Valpromide				DMSO	Valpromide				DMSO	Valpromide
1	1.76965				1	1.70178				1	1.42375
1	1.51939				1	1.50159				1	1.38414
1	1.88924				1	2.383				1	0.72339
1	1.87104				1	1.41873				1	1.21318
